# Supplementary material for: A disulfidptosis-related lncRNA index predicting prognosis and the tumor microenvironment in colorectal cancer
Source: Sci Rep. 2023 Nov 16;13:20135. doi: 10.1038/s41598-023-47472-3 (PMC10656577; doi:10.1038/s41598-023-47472-3)
Supplement: Supplementary file 2 — Supplementary Tables. [file 41598_2023_47472_MOESM2_ESM.xlsx]

## Sheet: Table S1
Disulfidptosis-Related lncRNAs
SNHG16
ZNF667-AS1
MIR4435-2HG
LINC01106
CASC2
KTN1-AS1
AL445248.1
POLH-AS1
LINC00862
SNHG32
LINC00654
C1RL-AS1
AC016747.1
LINC01521
VAC14-AS1
LINC00339
CYTOR
LINC01615
AC106786.1
LINC00571
AC007255.1
AL161785.1
AF124730.1
LINC00863
AL590714.1
AL513327.1
FGD5-AS1
AL109741.1
SATB2-AS1
LINC01806
DNAJC9-AS1
AC092614.1
LINC01655
AL512353.1
GRASLND
AC064807.1
LINC02038
GK-IT1
ACVR2B-AS1
AP000695.1
AC108463.2
MANCR
WARS2-AS1
DARS-AS1
AL691447.2
DCST1-AS1
EMSLR
SMG7-AS1
SNHG7
AL445524.1
AL157392.2
MAP3K5-AS1
SP2-AS1
MAPKAPK5-AS1
MSC-AS1
AC010148.1
COX10-AS1
PITPNA-AS1
AL034550.1
AC073254.1
LINC01679
AC069549.1
Z68871.1
REPIN1-AS1
SUCLG2-AS1
AC112496.1
GK-AS1
AC107021.1
WNT5A-AS1
AC107959.1
ARNTL2-AS1
AP000866.1
LINC01184
UBR5-AS1
OIP5-AS1
STX18-AS1
AC120114.1
AC008966.1
NNT-AS1
LUCAT1
BACH1-IT1
HAS2-AS1
AC008771.1
C5orf66-AS1
CASC9
LINC01091
AC239584.1
SLC7A11-AS1
RHOQ-AS1
AC008443.4
RDH10-AS1
AC079160.1
LINC02381
SNHG21
THAP9-AS1
MRPS30-DT
AC113346.1
AC005280.1
FAM160A1-DT
PCAT1
OTUD6B-AS1
TNFRSF10A-AS1
CASC19
AC124067.4
AC022973.5
AP003555.1
WAC-AS1
AP001189.3
AP001372.2
AP006259.1
AC090559.1
SNHG9
AC109322.1
MIR100HG
AP000759.1
FAM222A-AS1
AGAP2-AS1
PXN-AS1
AC007637.1
AC007406.3
PLBD1-AS1
PPP1R14B-AS1
AC121761.1
GIHCG
AC079313.1
AC011773.3
LINC00641
AL359232.1
AL355922.4
AC004816.1
AF111167.2
AC074212.1
IQCH-AS1
AC004943.2
AC012640.2
SH3RF3-AS1
AC009065.2
NORAD
AC007541.1
ATP2A1-AS1
AC026471.3
AC109460.2
AL158212.3
LINC00622
AC107027.3
SPINT1-AS1
AC137932.2
AC134312.5
AL023803.1
LINC01686
AC012615.1
AC005632.3
AP003071.4
AC012184.3
LINC00662
AC144831.1
LINC02175
HID1-AS1
ZNF236-DT
SNHG25
AC005224.3
AC067852.2
AP002449.1
AC018761.2
AC020663.2
AC011476.3
AC011477.2
AC006504.5
AC125437.1
AC009005.1
AP001160.2
AC024075.1
AC005261.1
AC012313.5
AC010618.3
AP001160.4
AL606834.1
AF230666.2
AL391422.4
LINC01235
HCG17
AC009549.1
AC026412.3
ARMCX5-GPRASP2
AC112220.2
AC087501.4
Z84492.1
AC021321.1
AC012467.2
AC100814.1
AC233992.3
LYRM4-AS1
U47924.2
AC114760.2
AC093297.2
AC034229.4
AC036214.2
AL596325.2
WASL-DT
AL592148.3
AC018645.3
AC008124.1
AC010997.5
AL360219.1
AC133644.1
AC096733.2
AL121832.2
AC024909.1
AC069281.2
AC130371.2
MIR223HG
AC087893.2
AC026356.1
AC020765.2
AL117332.1
AC010538.1
AL357033.3
AC002550.2
AL442067.1
LINC00235
AC048344.4
AC107308.1
AC010542.5
AC039056.2
GSEC
EBLN3P
AC010642.2
AC006460.2
LINC02606
AL451123.1
AC010198.2
AC063960.1
Z94721.3
AC083855.2
AP000331.1
AC011462.5
AC073140.2
AC006008.1
AL035411.3
AC009951.6
AC009682.1
AC234917.3
AC110611.2
AC098656.1
AC093227.3
AC093599.2
AF241728.2
AL096870.12
AL031123.5
AC097448.1
AC104530.1
C3orf36
AC016394.2

## Sheet: Table S2
id	HR	HR.95L	HR.95H	pvalue
LINC01106	1.60819	1.09314	2.36592	0.0158623
C1RL-AS1	1.56844	1.04181	2.36129	0.0310691
AC106786.1	1.62842	1.022	2.59468	0.0402164
LINC01655	1.52759	1.03429	2.25618	0.0332208
SMG7-AS1	2.39468	1.13404	5.0567	0.0220336
AP000866.1	1.87378	1.17584	2.98598	0.0082592
AC008966.1	2.03481	1.06816	3.87625	0.0307343
CASC9	1.24098	1.00095	1.53859	0.0490004
AC008443.4	0.653891	0.437579	0.977135	0.0381884
LINC02381	1.72694	1.14741	2.59918	0.00881413
AP003555.1	1.90666	1.45753	2.4942	2.49052e-06
WAC-AS1	1.58278	1.03935	2.41033	0.0323683
AP001189.3	1.43839	1.07542	1.92387	0.0142859
GIHCG	2.27643	1.18815	4.36149	0.0131515
AC009065.2	0.739539	0.552416	0.990047	0.0426455
AC007541.1	2.83358	1.44479	5.55731	0.00244012
LINC00662	2.49845	1.19391	5.22842	0.015083
LINC02175	1.75936	1.03618	2.98724	0.0364779
HID1-AS1	2.0523	1.08711	3.87443	0.0265829
SNHG25	0.850211	0.744605	0.970796	0.016487
AC018761.2	0.290579	0.115841	0.728895	0.00844094
AL606834.1	1.42345	1.009	2.00815	0.0443271
AL391422.4	1.57711	1.06118	2.34387	0.0242137
AC009549.1	2.87434	1.35458	6.09919	0.00594826
AC010538.1	1.94036	1.01729	3.701	0.0442192
LINC00235	1.74892	1.01085	3.02589	0.0456591
AC048344.4	1.46841	1.01044	2.13395	0.0439651
AF241728.2	2.18827	1.20704	3.96716	0.00988366
AL096870.12	0.669403	0.461679	0.970587	0.0342208

## Sheet: Table S3
Sample	OS.time	Censor	OS.status	AP003555.1	GIHCG	AC018761.2	AF241728.2	Risk_Score	Risk_group
TCGA-D5-6540	1.34521	0	Alive	1.91926	0.531369	0	0.620399	2.69382	High_risk
TCGA-AA-3525	0.00273973	0	Alive	1.02581	0.27262	0.963992	0	0.271622	Low_risk
TCGA-AA-3815	2.75342	0	Alive	0	0.686971	0.63914	0	0.287828	Low_risk
TCGA-D5-6923	1.03562	0	Alive	1.15283	0.732399	0	0.273814	1.4694	High_risk
TCGA-AA-3855	2.67123	0	Alive	0.212756	0.735176	0	0.121944	0.740548	Low_risk
TCGA-D5-6538	1.4274	0	Alive	0.602932	0.373063	0.308011	0.488721	0.708259	Low_risk
TCGA-A6-2672	1.37808	0	Alive	3.50491	0.501567	0	0.154713	4.39783	High_risk
TCGA-D5-6535	1.26027	0	Alive	0.302056	0.412727	0	0.472904	0.834991	Low_risk
TCGA-AA-3870	2.49863	0	Alive	1.17607	0.96229	0	0.159112	1.60255	High_risk
TCGA-AA-3678	3.91781	0	Alive	0.40806	0.496002	1.08739	0.125254	0.220293	Low_risk
TCGA-G4-6315	3.06027	0	Alive	0.183201	0.728748	0	0.379399	0.912043	Low_risk
TCGA-CM-4748	0.586301	0	Alive	0	1.3648	0	0	0.948587	Low_risk
TCGA-AA-A017	1.25205	0	Alive	0	0.702569	0.476122	0.463099	0.523715	Low_risk
TCGA-CM-6678	0.334247	0	Alive	0.673918	0.610322	0	0.412077	1.14387	High_risk
TCGA-G4-6295	0.69589	0	Alive	1.48052	1.2939	0	0.755486	4.21154	High_risk
TCGA-QG-A5YW	2.45479	0	Alive	1.3274	0.519039	0.411209	0.602932	1.20324	High_risk
TCGA-AA-3664	4.50137	0	Alive	0.690998	0.387804	1.26867	0.227248	0.216645	Low_risk
TCGA-AZ-5407	5.11781	0	Alive	0.483364	0.677441	0	0.288063	0.963621	Low_risk
TCGA-CM-4746	1.91507	0	Alive	1.10158	0.847115	0.907814	0	0.467552	Low_risk
TCGA-D5-6924	1.19178	0	Alive	0.236217	1.07135	0	0.840121	1.84713	High_risk
TCGA-AA-3663	0.580822	0	Alive	0.822608	0.578214	0	0.278936	1.08095	High_risk
TCGA-AA-3672	0.00273973	0	Alive	0.693587	0.498966	1.93814	0	0.0951199	Low_risk
TCGA-F4-6806	1.31781	0	Alive	1.03759	0.462052	0.427606	0.222805	0.679611	Low_risk
TCGA-4T-AA8H	0.956164	0	Alive	0.609944	0.206768	0	0.10165	0.612785	Low_risk
TCGA-CM-4743	0.50411	0	Alive	2.4792	0.439464	0	0.0828388	2.15478	High_risk
TCGA-AA-A01Z	3.08493	0	Alive	0	0.851839	1.00216	0.165301	0.258155	Low_risk
TCGA-DM-A28H	9.75616	0	Alive	0.425567	0.264116	0.259182	1.60767	1.68408	High_risk
TCGA-AA-3950	2	0	Alive	0.590051	0.74528	0	0.189413	0.98912	Low_risk
TCGA-CM-4744	0.586301	0	Alive	0.106348	0.468948	0	0.0600474	0.536966	Low_risk
TCGA-AA-3522	3.08767	0	Alive	2.30422	0.698218	1.00288	0	0.764084	Low_risk
TCGA-A6-5657	1.00548	0	Alive	1.24799	1.13159	0	0.489748	2.5583	High_risk
TCGA-AZ-4615	2.74521	0	Alive	0.640713	0.753605	0	0.142087	0.982907	Low_risk
TCGA-AY-A69D	1.48767	0	Alive	1.00115	0.476122	0.252779	0.405339	0.952205	Low_risk
TCGA-AD-6965	2.20548	0	Alive	1.19793	0.674009	0	0.621899	1.97062	High_risk
TCGA-D5-6927	0.786301	0	Alive	0	0.518636	0	0	0.496604	Low_risk
TCGA-CK-5915	0.00273973	0	Alive	0.62966	0.52095	0	0.876173	1.57727	High_risk
TCGA-CM-6677	0.419178	0	Alive	1.2959	0.673737	0	0.780898	2.40603	High_risk
TCGA-AA-3949	2.16712	0	Alive	0.666938	1.02333	0	0.407407	1.55586	High_risk
TCGA-F4-6463	1.13699	0	Alive	1.00065	0.844386	0	0	1.14574	High_risk
TCGA-F4-6569	1.12055	0	Alive	1.67969	0.891186	0	0.152119	2.02652	High_risk
TCGA-D5-6920	1.03288	0	Alive	0.246347	0.441908	0	0.0727232	0.577502	Low_risk
TCGA-AA-A02F	3.33151	0	Alive	0	1.07512	0	0	0.760075	Low_risk
TCGA-G4-6309	4.31233	0	Alive	0.632547	0.351854	0	0	0.633471	Low_risk
TCGA-D5-6531	1.47945	0	Alive	0.720191	0.26135	0	0.969749	1.48295	High_risk
TCGA-DM-A0X9	9.97534	0	Alive	1.36743	0.301822	0	0.356933	1.29152	High_risk
TCGA-CM-6679	0.334247	0	Alive	0.941106	0.920598	0.276199	0.820649	1.82752	High_risk
TCGA-AA-3956	2.83562	0	Alive	1.08086	0.641361	0.713344	0	0.484501	Low_risk
TCGA-CM-4752	0.336986	0	Alive	0.509645	0.742869	0.571337	0.304745	0.571595	Low_risk
TCGA-AA-A01G	1	0	Alive	0	0.351967	0.624054	0.607768	0.390059	Low_risk
TCGA-T9-A92H	0.991781	0	Alive	1.16896	0.132774	0	0.146134	0.836406	Low_risk
TCGA-AA-3972	4.24932	0	Alive	0.270828	0.186754	0	0.297837	0.589634	Low_risk
TCGA-CM-5860	0.832877	0	Alive	0.96192	0.884324	0	0.121281	1.28723	High_risk
TCGA-A6-6780	0.969863	0	Alive	0.665938	0.350007	0	0.330099	0.866951	Low_risk
TCGA-A6-5659	0.783562	0	Alive	0.191184	0.656817	0	1.0516	1.58336	High_risk
TCGA-CM-6168	0.49589	0	Alive	1.26021	0.980172	0	0.660837	2.67489	High_risk
TCGA-A6-5662	1.2411	0	Alive	0.162597	0.862828	0.349026	0.339137	0.666433	Low_risk
TCGA-CM-6170	0.663014	0	Alive	0.503043	0.836086	0	0.366812	1.18098	High_risk
TCGA-AA-3542	1.08219	0	Alive	0.299127	0.944933	0	0	0.819979	Low_risk
TCGA-DM-A1D9	11.6986	0	Alive	0.321582	0.471448	0	0.465922	0.8779	Low_risk
TCGA-CM-4751	1.66301	0	Alive	1.16034	0.515208	0.284396	0.144699	0.824919	Low_risk
TCGA-D5-6928	0.969863	0	Alive	3.1812	0.946656	0	0.147958	5.08164	High_risk
TCGA-A6-2677	1.48219	0	Alive	1.13962	0.308244	0	1.01545	2.04791	High_risk
TCGA-CM-6171	0.49863	0	Alive	0.749663	0.403922	0.333996	0.171335	0.578735	Low_risk
TCGA-D5-6539	1.0411	0	Alive	0.652877	0.601316	0	0.172616	0.90552	Low_risk
TCGA-CM-6680	0.249315	0	Alive	1.90176	0.670387	0	0.396708	2.42714	High_risk
TCGA-AA-3556	1.91781	0	Alive	0.560128	0.212632	0.626766	0.337311	0.381148	Low_risk
TCGA-D5-6533	2.12329	0	Alive	0.449007	0.593688	0	0.182946	0.806223	Low_risk
TCGA-A6-2685	1.27123	0	Alive	0.867738	1.46451	0.960512	0.156397	0.71126	Low_risk
TCGA-AA-A03J	3.4137	0	Alive	0	0.63171	1.21983	0	0.14954	Low_risk
TCGA-AA-3549	1.75068	0	Alive	0	0.332737	0	0	0.430785	Low_risk
TCGA-DM-A282	11.5973	0	Alive	0	0.840363	0.222434	0.164915	0.582258	Low_risk
TCGA-F4-6805	1.3589	0	Alive	1.15361	1.03576	0.434241	0.327687	1.23064	High_risk
TCGA-A6-6650	0.761644	0	Alive	1.80628	0.3818	0	0.637069	2.28241	High_risk
TCGA-AZ-4681	6.98356	0	Alive	0.438293	0.161952	1.1516	0.135666	0.163824	Low_risk
TCGA-AA-3842	3.08493	0	Alive	0	0.393416	0	0	0.451249	Low_risk
TCGA-A6-6654	1.09315	0	Alive	1.37662	1.28167	0.335255	0.171975	1.63457	High_risk
TCGA-AA-3939	1.08219	0	Alive	0	0.883464	0.588325	0	0.352923	Low_risk
TCGA-AA-A02Y	3.33151	0	Alive	0.106884	0.416624	0.234501	0.0603241	0.403073	Low_risk
TCGA-CK-6751	1.41918	0	Alive	0.740798	0.478195	0	0.32008	0.990252	Low_risk
TCGA-CA-6715	1.04932	0	Alive	0.141956	0.428893	0	0.804549	1.03574	High_risk
TCGA-AA-3947	2.75068	0	Alive	0.545474	0.999639	1.03844	0.59474	0.562737	Low_risk
TCGA-CA-5796	0.271233	0	Alive	1.43978	0.502738	0	0.23008	1.4026	High_risk
TCGA-DM-A28E	9.99452	0	Alive	0	0.0945063	0	0.590434	0.609188	Low_risk
TCGA-AA-3509	5.24658	0	Alive	0.856946	0.625645	0.9489	0.153935	0.375835	Low_risk
TCGA-AA-3941	2	0	Alive	0.476226	0.218595	0	0	0.52197	Low_risk
TCGA-AA-A029	4.33151	0	Alive	0	0.394734	0	0	0.451704	Low_risk
TCGA-AA-A01R	2.91781	0	Alive	0	0.584578	0.542605	0.288063	0.381394	Low_risk
TCGA-AD-6889	5.63288	0	Alive	0.724999	0.285106	0	0	0.635482	Low_risk
TCGA-A6-6652	1.24932	0	Alive	0.15017	0.562963	0.323889	0.630592	0.701212	Low_risk
TCGA-AA-3975	2.83836	0	Alive	0.503858	0.232538	0	0.158337	0.617864	Low_risk
TCGA-D5-6529	1.68219	0	Alive	0.963548	0.843903	0	0.310107	1.47938	High_risk
TCGA-AA-3860	2.58904	0	Alive	1.14012	0.852638	0.941557	0	0.463471	Low_risk
TCGA-NH-A6GB	1.30411	0	Alive	1.57396	0.436055	0	0	1.17349	High_risk
TCGA-AY-6197	1.1589	0	Alive	1.03351	0.254231	0	0.301588	0.974354	Low_risk
TCGA-AA-3846	1.41918	0	Alive	0.683113	0.345056	0.549028	0	0.363777	Low_risk
TCGA-AA-A01T	2.75342	0	Alive	0.881351	0.276675	0	0.1595	0.798283	Low_risk
TCGA-D5-6530	1.70137	0	Alive	1.05915	0.846313	0	0.239398	1.4714	High_risk
TCGA-CM-6675	0.419178	0	Alive	1.01092	0.634129	0	0.990084	2.38184	High_risk
TCGA-G4-6321	1.8411	0	Alive	0.291839	0.2929	0	0	0.495864	Low_risk
TCGA-AA-3544	1.16712	0	Alive	0.290542	0.496309	0.596172	0	0.308666	Low_risk
TCGA-D5-6536	1.48767	0	Alive	1.23493	1.05374	0	0.392977	2.19347	High_risk
TCGA-AA-3973	1.08767	0	Alive	0.956651	1.01664	1.65901	0.724999	0.423695	Low_risk
TCGA-AD-6890	2.04384	0	Alive	0.809991	0.462681	0	0.115832	0.848757	Low_risk
TCGA-AD-A5EK	1.36986	0	Alive	0.457437	0.780646	0.279768	0.829281	1.24137	High_risk
TCGA-A6-5656	1.26575	0	Alive	1.04306	0.896698	0	0.908377	2.75765	High_risk
TCGA-A6-6782	0.517808	0	Alive	1.13665	0.792022	0	0.435415	1.76064	High_risk
TCGA-NH-A50T	1.51507	0	Alive	1.12446	0.204015	0	0.0709388	0.804456	Low_risk
TCGA-AA-3675	3.92055	0	Alive	0.128953	0.524264	0	0.272262	0.686451	Low_risk
TCGA-AA-3524	3.00274	0	Alive	0	0.479955	0	0	0.482128	Low_risk
TCGA-RU-A8FL	3.22466	0	Alive	0	0.251446	0	0.337083	0.54746	Low_risk
TCGA-CM-4747	0.668493	0	Alive	1.05846	0.538935	1.16466	0	0.274673	Low_risk
TCGA-AA-3875	1.50411	0	Alive	0	0.525167	0	0.662479	0.903277	Low_risk
TCGA-A6-2681	1.51233	0	Alive	1.14143	0.682933	0.547055	0	0.617602	Low_risk
TCGA-WS-AB45	5.83562	0	Alive	1.20683	1.55267	0	0.164915	2.57638	High_risk
TCGA-AA-3526	1.58904	0	Alive	1.02652	0.860446	0.307895	0.0807941	0.914923	Low_risk
TCGA-A6-2676	1.22466	0	Alive	0.566182	0.357833	1.90931	0.180657	0.0960291	Low_risk
TCGA-SS-A7HO	5.01096	0	Alive	1.18625	0.512884	0.340277	0.717035	1.3159	High_risk
TCGA-CA-6719	1.19178	0	Alive	1.25864	0.746657	0	0.0980152	1.35038	High_risk
TCGA-3L-AA1B	0.956164	0	Alive	0.285461	0.965027	0.323082	0.313826	0.778107	Low_risk
TCGA-A6-6651	0.709589	0	Alive	0.681134	1.86378	0	0.610228	3.57794	High_risk
TCGA-AA-A00E	2.50137	0	Alive	0	0.296663	0	0	0.419062	Low_risk
TCGA-A6-2679	1.63014	0	Alive	0	0.453333	1.00877	0	0.163003	Low_risk
TCGA-D5-6932	0.947945	0	Alive	0.473631	0.295841	0	0.462157	0.836331	Low_risk
TCGA-AA-3837	3.24932	0	Alive	0	0.621243	0	0	0.537147	Low_risk
TCGA-G4-6323	1.14795	0	Alive	1.28747	0.890019	0	0.387032	1.98527	High_risk
TCGA-AA-3976	2.16712	0	Alive	0	0.548141	1.63793	0	0.090254	Low_risk
TCGA-G4-6627	3.92877	0	Alive	0.79917	0.96739	0	0.496616	1.74487	High_risk
TCGA-CA-6717	1.06301	0	Alive	0.97966	1.04698	0	0.0840643	1.42472	High_risk
TCGA-CM-5349	0.917808	0	Alive	0.163241	1.25278	0.350271	0.262433	0.837622	Low_risk
TCGA-CA-5254	0.186301	0	Alive	1.01285	0.439464	0	0	0.846632	Low_risk
TCGA-G4-6293	8.9726	0	Alive	0.62499	0.609944	0.320542	0.0843364	0.590864	Low_risk
TCGA-AA-3506	4.83562	0	Alive	0.929791	0.813278	0	0	1.07326	High_risk
TCGA-CM-6161	0.580822	0	Alive	0.422341	0.814591	0	0.52667	1.27854	High_risk
TCGA-CM-5868	1.16712	0	Alive	1.66266	0.821057	0	0.679244	3.04873	High_risk
TCGA-AA-A00L	3.16986	0	Alive	0	0.285461	0.999784	0.44668	0.215908	Low_risk
TCGA-AA-3866	1.41918	0	Alive	1.10199	0.508023	1.03703	0.466653	0.478174	Low_risk
TCGA-A6-6137	0.953425	0	Alive	1.00425	0.553361	0	0.802896	1.88619	High_risk
TCGA-AA-3862	2.50411	0	Alive	0.345396	0.493032	0	0.678793	1.09513	High_risk
TCGA-A6-2674	1.43288	0	Alive	3.85221	0.767853	0.214539	0.521051	7.31713	High_risk
TCGA-AA-3982	2.25205	0	Alive	0	0.712464	0	0.805623	1.18496	High_risk
TCGA-D5-6541	1.29863	0	Alive	1.62784	0.624428	0	0.104202	1.53568	High_risk
TCGA-A6-2678	1.19726	0	Alive	0.273934	0.540821	0	0.66029	1.07138	High_risk
TCGA-A6-6138	0.767123	0	Alive	0.545474	0.75873	0.610795	0.0892269	0.467296	Low_risk
TCGA-AA-3655	5.08493	0	Alive	1.15594	0.387693	0	1.3221	2.89145	High_risk
TCGA-AA-3986	1.58904	0	Alive	1.10983	0.686254	0.814837	0.126841	0.513356	Low_risk
TCGA-NH-A8F7	1.48767	0	Alive	0.972141	0.276675	0	0.855432	1.57012	High_risk
TCGA-AA-3713	1.5863	0	Alive	1.00748	0.401849	0	0.292075	1.06518	High_risk
TCGA-AA-3971	1.33973	0	Alive	1.04656	0.83552	0.574247	0.670478	1.16285	High_risk
TCGA-F4-6855	2.95068	0	Alive	1.76328	0.959399	0	0.25084	2.44959	High_risk
TCGA-AA-3530	1.58904	0	Alive	0.923339	0.608809	0.59846	0.320658	0.648177	Low_risk
TCGA-G4-6306	3.72329	0	Alive	0.692338	0.27035	0	0.329411	0.827926	Low_risk
TCGA-AA-3510	5.33151	0	Alive	0	0.426855	0	0.362442	0.640441	Low_risk
TCGA-AA-3812	2.92055	0	Alive	1.0411	0.305679	1.77674	0.257976	0.150262	Low_risk
TCGA-AA-3980	0.663014	0	Alive	1.43424	0.529171	0	0.395173	1.65389	High_risk
TCGA-AZ-4308	5.61096	0	Alive	0	0.185232	3.24082	0	0.0126076	Low_risk
TCGA-G4-6307	4.5863	0	Alive	0.171079	0.430499	0	0.764856	1.01804	High_risk
TCGA-DM-A1HA	7.12329	0	Alive	0.52717	1.87641	0.265917	0.134747	1.62884	High_risk
TCGA-AA-3673	4.16986	0	Alive	1.25852	0.400975	1.3769	0.745452	0.43314	Low_risk
TCGA-CM-6164	1.33425	0	Alive	1.46983	0.671112	0.279412	0.696528	1.8362	High_risk
TCGA-A6-2686	1.33699	0	Alive	0.966652	0.846714	0	0.0745054	1.20275	High_risk
TCGA-AA-3851	2.75616	0	Alive	0.684998	0.52667	0.948077	0	0.274685	Low_risk
TCGA-AA-3688	1.58356	0	Alive	0.933195	0.349252	0.503145	0.265437	0.562569	Low_risk
TCGA-AA-3531	2.83562	0	Alive	1.60165	0.571822	1.87476	0.215865	0.222202	Low_risk
TCGA-CM-6172	0.580822	0	Alive	0.165172	0.630592	0	0.683741	1.09946	High_risk
TCGA-CM-6676	0.419178	0	Alive	0.292546	0.95628	0	0.856946	1.77486	High_risk
TCGA-AA-3561	1.16164	0	Alive	0.251446	0.399007	0	0	0.525193	Low_risk
TCGA-CK-5913	4.27671	0	Alive	0.146395	0.459641	0.31603	0.161694	0.428362	Low_risk
TCGA-AA-3858	2.58904	0	Alive	0.514501	0.516217	0.987685	0.16221	0.273449	Low_risk
TCGA-AD-6963	2.28493	0	Alive	0.401194	0.473943	0	0.531069	0.976984	Low_risk
TCGA-CA-5797	0.273973	0	Alive	0.396817	0.579566	0	0.434668	0.969096	Low_risk
TCGA-A6-2671	1.77534	0	Alive	0.800413	0.69635	0.887993	0.599032	0.609658	Low_risk
TCGA-AA-3877	2.58356	0	Alive	0.894449	1.1516	0.989284	0.162468	0.554719	Low_risk
TCGA-CM-6674	0.410959	0	Alive	0.730836	0.946431	0	0	1.05745	High_risk
TCGA-NH-A6GC	1.06575	0	Alive	2.59084	0.805127	0	0.389567	4.00486	High_risk
TCGA-G4-6304	4.46849	0	Alive	0.70558	1.1117	0.567837	0.433173	0.957321	Low_risk
TCGA-D5-6929	1.11781	0	Alive	1.00288	0.91219	0	0.431249	1.77784	High_risk
TCGA-F4-6856	1.61918	0	Alive	0.698485	0.571725	0	0.157302	0.896873	Low_risk
TCGA-AA-3955	1.74795	0	Alive	0	1.09058	0.797013	0.920217	0.756404	Low_risk
TCGA-D5-6931	1	0	Alive	1.64975	0.68724	0	0.188528	1.76011	High_risk
TCGA-A6-6648	0.942466	0	Alive	1.33748	0.34153	0	1.53022	3.74076	High_risk
TCGA-AA-3538	2.16712	0	Alive	0.49682	0.270589	0	1.17326	1.57198	High_risk
TCGA-AA-A00Z	1.83288	0	Alive	1.05297	0.588325	1.57158	0.162597	0.214115	Low_risk
TCGA-CM-5863	0.832877	0	Alive	1.73201	1.00727	0	0.330903	2.68018	High_risk
TCGA-NH-A50V	1.61096	0	Alive	2.3046	0.682034	0.248899	0.241596	2.07598	High_risk
TCGA-AA-3679	1.25205	0	Alive	0.633664	0.352646	1.53491	0.385376	0.177419	Low_risk
TCGA-AA-3553	2	0	Alive	0.257011	0.636729	0.922046	0	0.23895	Low_risk
TCGA-A6-4107	0.632877	0	Alive	0.691713	0.825379	1.04152	0.227495	0.384975	Low_risk
TCGA-AA-A004	1.16164	0	Alive	0.533663	0.67726	1.61037	0	0.140253	Low_risk
TCGA-AA-A00D	1.58356	0	Alive	3.53687	0.724126	0	0.678883	8.49493	High_risk
TCGA-AA-3519	0.756164	0	Alive	0.574925	0.317072	0	0	0.596343	Low_risk
TCGA-AA-A00K	1.50411	0	Alive	1.35282	0.152378	0.59388	0.167743	0.51535	Low_risk
TCGA-A6-5660	0.936986	0	Alive	0.830012	0.673466	0	0.799253	1.86073	High_risk
TCGA-D5-6922	0.843836	0	Alive	0.644225	0.794686	0	1.08753	2.36996	High_risk
TCGA-AA-A01I	2.58356	0	Alive	0.355242	0.43328	0	0.301588	0.750637	Low_risk
TCGA-QG-A5Z2	2.60822	0	Alive	1.10615	0.907121	0	0.373398	1.78654	High_risk
TCGA-CA-6716	1.01644	0	Alive	0.851039	0.898866	0.337311	0.399226	1.09601	High_risk
TCGA-G4-6588	2.18082	0	Alive	2.27077	0.35321	0	0.510759	2.61868	High_risk
TCGA-AA-A00U	1.41918	0	Alive	0.741747	0.292664	1.01999	0.169155	0.256097	Low_risk
TCGA-D5-5538	1.02192	0	Alive	1.31939	0.544782	0	0.352533	1.50611	High_risk
TCGA-F4-6703	2.98904	0	Alive	1.95442	0.982364	0	0.180148	2.61766	High_risk
TCGA-F4-6854	0.0438356	0	Alive	0.248049	0.64607	0	0.333767	0.853736	Low_risk
TCGA-G4-6299	6.2137	0	Alive	2.413	0.867343	0	0.180657	3.1384	High_risk
TCGA-A6-5667	0.876712	0	Alive	0.550704	1.07594	0	1.34948	3.51736	High_risk
TCGA-A6-5666	0.991781	0	Alive	0.726744	0.205893	0	1.16105	1.69345	High_risk
TCGA-AA-A01X	2.16712	0	Alive	0.614097	1.06702	1.1488	0.372506	0.449965	Low_risk
TCGA-NH-A5IV	0.00273973	0	Alive	2.54332	0.661567	0	0.280362	3.16466	High_risk
TCGA-AY-A8YK	1.56986	0	Alive	0.262313	0.585347	0	0.413702	0.882823	Low_risk
TCGA-AZ-4684	5.41644	0	Alive	0	0.255803	0	0.402613	0.582484	Low_risk
TCGA-CM-6167	0.334247	0	Alive	0.190678	2.16227	0	0.304978	2.56535	High_risk
TCGA-G4-6314	2.99452	0	Alive	1.51228	1.20038	0	0.330099	2.72917	High_risk
TCGA-AA-3667	1.16712	0	Alive	0.990447	0.077243	1.32711	0.241962	0.194005	Low_risk
TCGA-AA-A02W	3.41644	0	Alive	0.262794	1.36233	0	0.151729	1.26532	High_risk
TCGA-AA-3511	0.580822	0	Alive	0.322505	0.752406	0	0.354001	0.985096	Low_risk
TCGA-D5-5541	0.958904	0	Alive	1.22466	1.01628	0	1.11537	4.04589	High_risk
TCGA-AA-3548	2.83288	0	Alive	0	0.532068	0.956503	0.15549	0.210264	Low_risk
TCGA-G4-6628	4.36986	0	Alive	0.985136	0.774165	0	0.38084	1.51329	High_risk
TCGA-AU-6004	2.25753	0	Alive	1.24397	0.477781	0	0.148609	1.14047	High_risk
TCGA-AY-6196	0.0164384	0	Alive	2.64014	1.58578	0	0.569783	8.80108	High_risk
TCGA-D5-6930	1.11233	0	Alive	0.827982	0.898944	0	0.0999011	1.18054	High_risk
TCGA-CM-5341	0.747945	0	Alive	0.804714	1.18954	0	0.602457	2.28102	High_risk
TCGA-AY-5543	1.31233	0	Alive	0.312317	0.29772	0	0.181675	0.592698	Low_risk
TCGA-CM-6162	0.580822	0	Alive	1.32175	0.860446	0	0.0968016	1.52706	High_risk
TCGA-A6-2680	1.43014	0	Alive	0.702303	0.735176	0	0	0.884749	Low_risk
TCGA-AA-3710	2.24932	0	Alive	2.24126	0.531668	0	0	1.86727	High_risk
TCGA-AA-3697	7.08767	0	Alive	0.19333	0.565305	0.410124	0.21313	0.45265	Low_risk
TCGA-AA-3662	0.50411	0	Alive	0.486148	0.521855	0	0.222557	0.808089	Low_risk
TCGA-CM-6165	0.580822	0	Alive	0.715893	0.718088	0.372729	0.584385	1.0026	Low_risk
TCGA-A6-2683	1.29315	0	Alive	0.719753	0.194465	1.31267	0	0.14802	Low_risk
TCGA-F4-6459	0.717808	1	Dead	1.40387	0.686971	0	1.07711	3.37594	High_risk
TCGA-CM-5862	0.419178	1	Dead	0.178364	0.712464	0	0.524465	1.0228	High_risk
TCGA-AA-3692	3	1	Dead	0.720804	0.519743	0.801821	0.238665	0.403156	Low_risk
TCGA-AZ-4323	0.117808	1	Dead	0.890096	2.38681	0	1.31063	11.2975	High_risk
TCGA-5M-AAT6	0.794521	1	Dead	1.73942	1.0876	0	0	2.12836	High_risk
TCGA-AA-3696	0.419178	1	Dead	0	0	0	0	0.333993	Low_risk
TCGA-DM-A1DB	3.69315	1	Dead	0.193583	0.689299	0	1.70991	2.93087	High_risk
TCGA-QG-A5Z1	0.70137	1	Dead	0.837701	0.466758	0	0.764941	1.54752	High_risk
TCGA-DM-A0XF	3.18356	1	Dead	0.465295	0.453439	0.23217	0.816067	1.00898	Low_risk
TCGA-AA-3489	0.586301	1	Dead	1.9443	1.1804	0.246955	0.346078	2.70717	High_risk
TCGA-AA-3811	0.838356	1	Dead	0.50924	0.510962	0	0	0.665532	Low_risk
TCGA-CA-6718	0.838356	1	Dead	3.86748	1.19994	0.599794	1.12783	11.7828	High_risk
TCGA-A6-2682	1.16164	1	Dead	1.12029	1.28718	0.924176	0.283685	0.838683	Low_risk
TCGA-AY-4070	1.3589	1	Dead	1.58602	1.16909	0	0.138945	2.34466	High_risk
TCGA-AA-3492	0.00273973	1	Dead	2.42021	0.165301	0	0	1.56709	High_risk
TCGA-DM-A1D4	7.72877	1	Dead	1.62831	0.573181	0	0.317651	1.78817	High_risk
TCGA-DM-A28A	2.20548	1	Dead	0.865285	0.852239	0	0.257614	1.34093	High_risk
TCGA-DM-A28C	6.78082	1	Dead	0	0.251325	0	0.183074	0.476889	Low_risk
TCGA-AA-3680	0.917808	1	Dead	1.57725	0.649937	1.20182	0.210888	0.47078	Low_risk
TCGA-AZ-6599	0.564384	1	Dead	3.91099	0.304511	0	0.333309	5.63214	High_risk
TCGA-AZ-4682	1.86301	1	Dead	0.113567	0.524365	0	0.825948	1.117	High_risk
TCGA-AZ-4616	0.427397	1	Dead	1.0059	0.561106	0	0.0716254	0.9867	Low_risk
TCGA-A6-A566	2.07671	1	Dead	1.79385	1.44589	0	0.215616	3.50571	High_risk
TCGA-G4-6302	0.00273973	1	Dead	0.710437	1.96979	0	0.0984196	2.49611	High_risk
TCGA-A6-4105	1.21096	1	Dead	0.168257	1.39813	0	0.27035	1.36819	High_risk
TCGA-DM-A285	0.490411	1	Dead	1.38891	0.444879	0	0.858538	2.28647	High_risk
TCGA-AZ-6601	8.33425	1	Dead	2.18266	0.752663	0	0.0859685	2.3074	High_risk
TCGA-F4-6809	1.10411	1	Dead	1.38786	1.01814	0	0.412185	2.37535	High_risk
TCGA-AD-6899	0.482192	1	Dead	1.25496	0.735609	0	0.442864	1.81954	High_risk
TCGA-DM-A1D6	1.56164	1	Dead	2.55304	0.616734	0	0.174662	2.79771	High_risk
TCGA-CK-5916	1.76164	1	Dead	2.38178	0.623211	0	0	2.17474	High_risk
TCGA-AA-3869	2.25205	1	Dead	0.260869	0.301236	0	0.411535	0.70842	Low_risk
TCGA-NH-A6GA	0.827397	1	Dead	1.94879	1.07101	0.285343	0.509442	2.77505	High_risk
TCGA-AZ-5403	5.23288	1	Dead	0.784253	1.25683	0	0.415867	2.00772	High_risk
TCGA-AA-3930	0.167123	1	Dead	1.15995	0.649018	0	0.425137	1.58528	High_risk
TCGA-G4-6303	5.48767	1	Dead	1.01457	0.62882	0	1.09282	2.60634	High_risk
TCGA-AA-A03F	0.00273973	1	Dead	1.9565	0.194844	0	0.400429	1.74793	High_risk
TCGA-F4-6461	0.926027	1	Dead	1.09349	1.18345	0	0.52677	2.5132	High_risk
TCGA-G4-6294	2.35068	1	Dead	0.562279	0.433921	0	0.454702	0.972577	Low_risk
TCGA-DM-A28F	2.99726	1	Dead	1.40081	0.202888	0	0.241474	1.10113	High_risk
TCGA-G4-6626	0.00273973	1	Dead	1.00626	0.517326	0	0.903887	2.01096	High_risk
TCGA-AZ-6603	2.46301	1	Dead	0.774249	0.501821	0.687956	0.838911	0.792016	Low_risk
TCGA-AZ-6598	4.11781	1	Dead	1.5067	0.529071	0	0.173511	1.4149	High_risk
TCGA-AZ-6606	0.978082	1	Dead	0.686613	0.458277	0	0.537246	1.14758	High_risk
TCGA-AA-3989	0.663014	1	Dead	0.481816	0.301236	0	0.15069	0.638446	Low_risk
TCGA-AA-3715	1.5863	1	Dead	3.00624	0.38637	0	0	2.61693	High_risk
TCGA-AA-A02K	1.16712	1	Dead	0.632175	0.0739573	0	0.565305	0.849519	Low_risk
TCGA-DM-A1D8	1.04932	1	Dead	0.302875	0.535555	0.181421	0.256407	0.624286	Low_risk
TCGA-DM-A0XD	2.03562	1	Dead	1.6196	0.308594	0	0.404576	1.57076	High_risk
TCGA-AA-3848	0.838356	1	Dead	1.44663	0.612966	0.731009	0.56472	0.956215	Low_risk
TCGA-5M-AAT4	0.134247	1	Dead	1.00389	0.523462	0	2.24483	6.70402	High_risk
TCGA-AZ-4614	0.471233	1	Dead	1.21344	1.57831	0.518233	0.274053	1.68364	High_risk
TCGA-D5-5537	3.78356	1	Dead	1.58602	0.854395	0.345056	0.258459	1.42546	High_risk
TCGA-AA-3552	1.08493	1	Dead	2.27372	0.835439	0	0.306379	3.15886	High_risk
TCGA-AD-6888	1.29315	1	Dead	0	1.39709	0.278936	0.445091	1.07925	High_risk
TCGA-D5-6537	0.4	1	Dead	1.02382	0.584482	0	0.654161	1.71027	High_risk
TCGA-F4-6570	0.515068	1	Dead	1.87397	0.601506	0	0.161436	1.835	High_risk
TCGA-AZ-6608	0.161644	1	Dead	1.85056	0.981122	0	0.470823	3.19221	High_risk
TCGA-DM-A1D7	1.10959	1	Dead	0.595504	0.488618	0	0.360308	0.950265	Low_risk

## Sheet: Table S4
Sample	OS.time	Censor	OS.status	AP003555.1	GIHCG	AC018761.2	AF241728.2	Risk_Score	Risk_group
TCGA-G4-6322	2.16986	0	Alive	1.7311	0.38405	0.251083	0.186501	1.12134	High_risk
TCGA-A6-6781	0.80274	0	Alive	2.11641	1.81257	0	0.109205	5.0974	High_risk
TCGA-CM-5344	0.832877	0	Alive	2.12201	0.524365	0	0.492827	2.69197	High_risk
TCGA-A6-3810	0.676712	0	Alive	1.50904	1.04903	0.374214	0.725756	2.3301	High_risk
TCGA-AD-6548	1.78082	0	Alive	0.497842	0.711847	0.773152	0.848638	0.729203	Low_risk
TCGA-AA-3831	1.49863	0	Alive	0.221815	0.474462	0	0.352646	0.749861	Low_risk
TCGA-DM-A28M	7.93151	0	Alive	0.359409	0.206393	0	0.436588	0.713887	Low_risk
TCGA-AA-3968	1.83288	0	Alive	0.279887	0.866948	0.986957	0.776525	0.540583	Low_risk
TCGA-CM-6166	1.16164	0	Alive	0	0.733441	0	0.67075	1.06713	High_risk
TCGA-AY-A71X	1.61096	0	Alive	1.84716	0.706906	0	0.64911	3.03023	High_risk
TCGA-D5-7000	0.854795	0	Alive	1.55934	0.708849	0	0.701239	2.68588	High_risk
TCGA-AA-3867	2.00274	0	Alive	1.00461	0.418784	0.657274	0.640343	0.735627	Low_risk
TCGA-AA-3517	3.24932	0	Alive	0.70186	0.394514	0	0.300885	0.892414	Low_risk
TCGA-CM-5348	1.07671	0	Alive	1.74734	1.07834	0	0.502229	3.32895	High_risk
TCGA-AA-3554	1.49589	0	Alive	0.542506	0.688046	0	0	0.777076	Low_risk
TCGA-AA-3979	2	0	Alive	0.27453	0.0977456	0	0.661658	0.764631	Low_risk
TCGA-QG-A5YV	3.56438	0	Alive	1.32728	0.454597	0.299596	0.223546	0.917279	Low_risk
TCGA-G4-6320	2.20274	0	Alive	1.17057	0.703101	0	0.273098	1.45093	High_risk
TCGA-AY-A54L	1.43836	0	Alive	0	0.316146	0	0.563744	0.704681	Low_risk
TCGA-AA-3970	3.00274	0	Alive	0.582074	0.501617	1.4384	0.49968	0.236596	Low_risk
TCGA-AA-3514	0.0849315	0	Alive	1.38979	0.107688	0	0.174406	0.957911	Low_risk
TCGA-A6-5664	0.991781	0	Alive	0.981999	0.801821	0	0.0843364	1.18303	High_risk
TCGA-AA-3841	3.07945	0	Alive	0.526169	0	2.01021	0	0.0545598	Low_risk
TCGA-F4-6807	1.35342	0	Alive	1.07094	1.08787	0	0.267476	1.82764	High_risk
TCGA-A6-3809	0.860274	0	Alive	0.574796	0.399663	0.27461	0.260548	0.600379	Low_risk
TCGA-AA-3994	2.25205	0	Alive	0.282262	1.03464	0.580821	0	0.471224	Low_risk
TCGA-5M-AATE	3.28767	0	Alive	0.652418	0.718877	0	0.308128	1.11823	High_risk
TCGA-G4-6311	3.28493	0	Alive	0.736562	0.531968	0	0.798839	1.58023	High_risk
TCGA-AA-3543	0.0821918	0	Alive	1.07409	0.566474	0	0	0.967123	Low_risk
TCGA-AZ-4315	4.86575	0	Alive	1.38637	0.856229	1.04124	0	0.483359	Low_risk
TCGA-AA-3660	6.50685	0	Alive	0	0.523361	0	0.250113	0.623519	Low_risk
TCGA-A6-2684	1.06027	0	Alive	2.6884	0.808261	0	0.681914	5.52295	High_risk
TCGA-A6-6649	0.89863	0	Alive	2.17655	0.692874	0	0.932968	4.68929	High_risk
TCGA-AA-3555	2.49589	0	Alive	1.33354	0.876409	0.58323	0	0.771497	Low_risk
TCGA-DM-A28K	8.1863	0	Alive	2.56005	0.231801	0.309176	0	1.29171	High_risk
TCGA-A6-5665	1.10685	0	Alive	2.4119	0.440527	0.177599	0.512935	2.52651	High_risk
TCGA-AA-3854	3.00274	0	Alive	0.216982	0.520447	0.802731	0	0.242184	Low_risk
TCGA-AA-A01C	1.25205	0	Alive	0.516015	0.720278	0	0	0.784193	Low_risk
TCGA-CM-6163	1.16986	0	Alive	0.445091	0.626953	0	0.679874	1.28755	High_risk
TCGA-AA-3821	0.0849315	0	Alive	1.95962	0.387032	1.14091	0	0.425376	Low_risk
TCGA-AD-5900	1.0137	0	Alive	1.10004	0.692963	0	0.0982848	1.18121	High_risk
TCGA-AA-A01F	2.66849	0	Alive	0.453439	0.318693	0	0.140779	0.630725	Low_risk
TCGA-AA-A00A	3.16986	0	Alive	0.498659	0.390558	0	0.297837	0.787608	Low_risk
TCGA-D5-5539	1.63288	0	Alive	1.37501	0.476226	0	0.772139	2.15	High_risk
TCGA-CA-5256	0.178082	0	Alive	0	1.05144	0.899176	0	0.289118	Low_risk
TCGA-A6-6140	0.975342	0	Alive	1.04838	0.727093	0	0.547252	1.75838	High_risk
TCGA-AA-3819	2.08493	0	Alive	0.213005	0.615887	1.67369	0.436588	0.153332	Low_risk
TCGA-DM-A1D0	10.8877	0	Alive	0.0836559	0.863701	0.185232	0.22132	0.681011	Low_risk
TCGA-F4-6808	2.80548	0	Alive	0.444031	1.68302	0	1.26333	4.86627	High_risk
TCGA-A6-A5ZU	0.80274	0	Alive	1.23113	0.420294	0	0.16954	1.10372	High_risk
TCGA-AD-6895	2.09041	0	Alive	1.45307	0.759923	0	0.199625	1.67457	High_risk
TCGA-AA-A010	2.91507	0	Alive	0	0.576764	0	0	0.519181	Low_risk
TCGA-G4-6625	7.64932	0	Alive	0.144046	0.868687	0	0.302407	0.92594	Low_risk
TCGA-A6-3808	0.764384	0	Alive	0.618802	1.41034	0	0	1.41195	High_risk
TCGA-AY-6386	0.986301	0	Alive	2.01285	0.293724	0	0.169668	1.58481	High_risk
TCGA-AA-A00O	2.25205	0	Alive	0.841973	1.13317	0	0.15056	1.48987	High_risk
TCGA-CA-5255	0.254795	0	Alive	1.22113	0.228234	0	0.155361	0.935411	Low_risk
TCGA-AA-3844	1.24384	0	Alive	0.256407	0.406537	0.532267	0.404903	0.434229	Low_risk
TCGA-AA-A00F	2.83562	0	Alive	1.73968	0.80521	0.573278	0.161049	1.08224	High_risk
TCGA-AA-A00Q	3.50137	0	Alive	0.492315	0.385376	0.552279	0.293724	0.434882	Low_risk
TCGA-AA-3495	3.08767	0	Alive	0.287945	0.529671	0	0.316493	0.787234	Low_risk
TCGA-G4-6310	3.7589	0	Alive	1.01856	1.90554	0	0.815084	5.40905	High_risk
TCGA-D5-6926	0.753425	0	Alive	0.586501	0.879157	0	1.12671	2.53123	High_risk
TCGA-A6-5661	0.838356	0	Alive	2.74899	0.32809	0	0.244583	2.67933	High_risk
TCGA-A6-6141	0.69863	0	Alive	2.16321	0.828794	0	0.254836	2.81274	High_risk
TCGA-CM-5864	0.167123	0	Alive	0.191184	0.671565	0.406101	0.899562	0.910567	Low_risk
TCGA-AA-A00J	1.50411	0	Alive	0	0.644595	0	0.302875	0.717198	Low_risk
TCGA-AZ-4313	4.19726	0	Alive	0	0.0663992	0	0	0.351392	Low_risk
TCGA-D5-6898	0.627397	0	Alive	0.391658	0.834145	1.13258	1.50949	0.930639	Low_risk
TCGA-D5-5540	1.12603	0	Alive	0.475085	1.86065	0	0.589955	3.10617	High_risk
TCGA-AA-3520	2.00274	0	Alive	0	0.71949	1.03062	0.171463	0.227656	Low_risk
TCGA-A6-3807	0.912329	0	Alive	1.62016	0.760519	0	0.219711	1.88136	High_risk
TCGA-A6-6653	0.772603	0	Alive	1.44085	0.592349	0	0.101919	1.34007	High_risk
TCGA-G4-6297	6.86575	0	Alive	1.19981	0.684998	0.375846	0.194087	0.912385	Low_risk
TCGA-AA-3861	2.50411	0	Alive	0.554245	0.593975	1.38493	0.333424	0.227736	Low_risk
TCGA-CK-6746	0.00273973	0	Alive	2.25468	0.758985	0	0.744678	4.36257	High_risk
TCGA-AA-A01K	2.58356	0	Alive	1.79269	0.921055	1.52837	0	0.385603	Low_risk
TCGA-CM-4750	0.668493	0	Alive	0.252173	0.626019	0	0.710437	1.18087	High_risk
TCGA-A6-6142	1.00822	0	Alive	1.71422	0.837782	0	0.212009	2.09459	High_risk
TCGA-AA-3532	2.41644	0	Alive	1.20995	0.703012	0.516419	0.954196	1.58474	High_risk
TCGA-G4-6317	3	0	Alive	1.08127	1.35786	0	0.436055	2.62885	High_risk
TCGA-AA-3864	4.41644	0	Alive	0.553655	0.701505	0.619648	0.33308	0.55392	Low_risk
TCGA-D5-6534	3.60548	0	Alive	2.39078	1.49559	0	0.0691522	4.53282	High_risk
TCGA-AA-3534	2.41644	0	Alive	0.316609	0.317767	0	0	0.512781	Low_risk
TCGA-AA-3685	3.08767	0	Alive	0	0.939076	0.270469	0.321351	0.686655	Low_risk
TCGA-A6-2675	2.31781	0	Alive	1.32222	0.712904	0	0.540424	2.02999	High_risk
TCGA-AA-3502	2.91781	0	Alive	1.32175	0.843662	0	0.502127	2.16728	High_risk
TCGA-CM-5861	0.917808	0	Alive	0	0.412511	0	0	0.457888	Low_risk
TCGA-G4-6586	2.98356	0	Alive	0.773237	0.576764	0.301471	0.224905	0.72716	Low_risk
TCGA-AA-3562	1.66575	0	Alive	0.472696	0.663481	0.53077	0	0.418191	Low_risk
TCGA-AA-3833	1.32877	0	Alive	2.14832	0.480162	1.30836	0	0.427621	Low_risk
TCGA-AA-3977	2.08493	0	Alive	0	0.881743	0	0.592923	1.11484	High_risk
TCGA-AA-3560	1.66575	0	Alive	0	0.778965	0	0	0.606015	Low_risk
TCGA-AA-3681	0.49863	0	Alive	0.635522	0.454702	0	0.206143	0.825689	Low_risk
TCGA-QL-A97D	1.82466	0	Alive	0.480989	0.338909	0	0.822852	1.19904	High_risk
TCGA-D5-6532	1.52055	0	Alive	0.425459	0.506805	0	0.709202	1.19196	High_risk
TCGA-DM-A1HB	11.3041	0	Alive	0.30381	0.463832	0	0.120086	0.633711	Low_risk
TCGA-CM-6169	0.665753	0	Alive	0.601126	0.758644	0	0.654436	1.52531	High_risk
TCGA-4N-A93T	0.4	0	Alive	1.78823	0.32112	0	0.196607	1.45325	High_risk
TCGA-QG-A5YX	2.74795	0	Alive	2.0894	0.153416	0.286526	0.928882	2.17206	High_risk
TCGA-F4-6460	1.11507	0	Alive	0.656908	1.09673	0	0	1.13594	High_risk
TCGA-AA-A00W	1.24932	0	Alive	0	0.253142	0.609755	0	0.213055	Low_risk
TCGA-AD-6901	1.86849	1	Dead	2.366	1.36508	0.398022	0.469365	3.80201	High_risk
TCGA-CK-5912	4.09041	1	Dead	0.369383	0.665393	0	1.0937	1.83733	High_risk
TCGA-A6-A565	1.35342	1	Dead	1.23278	1.04138	0	0.438399	2.26019	High_risk
TCGA-AA-A024	3.25479	1	Dead	0	0.334225	0	0.148088	0.492433	Low_risk
TCGA-AA-A01D	0.915068	1	Dead	2.22389	0.445091	0	0	1.72991	High_risk
TCGA-AD-6964	0.906849	1	Dead	1.6653	1.04558	0.439251	0.229342	1.52469	High_risk
TCGA-DM-A280	0.646575	1	Dead	0.681944	0.541019	0.299831	0.0784732	0.58926	Low_risk
TCGA-A6-A567	5.15342	1	Dead	0	0.678523	0	0.320889	0.748023	Low_risk
TCGA-A6-A56B	4.68767	1	Dead	0.366476	0.615699	0.734135	0.973281	0.730801	Low_risk
TCGA-NH-A8F8	1.4	1	Dead	1.54784	0.360645	0	0.810566	2.25431	High_risk
TCGA-AY-4071	0.0794521	1	Dead	0.413269	0.414677	0.816231	0.127105	0.276856	Low_risk
TCGA-AA-A01P	3.1726	1	Dead	4.51189	0.946357	0	0.132379	10.9342	High_risk
TCGA-AZ-6607	0.265753	1	Dead	3.16166	1.53037	0	0.338909	9.31495	High_risk
TCGA-G4-6298	0.00273973	1	Dead	0.455229	1.69359	0	0.0958569	1.73588	High_risk
TCGA-DM-A288	1.16986	1	Dead	0.473839	0.283092	0	0.443288	0.814438	Low_risk
TCGA-CK-4951	5.84658	1	Dead	1.20063	1.1032	0.888305	0.694122	1.14552	High_risk
TCGA-AZ-6605	0.435616	1	Dead	0.942233	1.00777	0	0.649386	2.24403	High_risk
TCGA-AA-3516	1.08493	1	Dead	3.05076	0.735522	1.33314	0.316377	1.14139	High_risk
TCGA-DM-A1DA	0.624658	1	Dead	3.49239	0.238053	0	0.569199	5.17269	High_risk
TCGA-DM-A28G	5.06575	1	Dead	0.437867	0.476745	0	0.351176	0.851526	Low_risk
